# Supplementary material for: Linking Thermal Conductivity to Equations of State Using the Residual Entropy Scaling Theory
Source: Ind Eng Chem Res. 2024 Oct 15;63(42):18160–75. doi: 10.1021/acs.iecr.4c02946 (PMC11503615; doi:10.1021/acs.iecr.4c02946)
Supplement: Supplementary file 2 — ie4c02946_si_002.zip [file ie4c02946_si_002.zip]

Archive with 9 entries (8 files):
- code_SI/
- code_SI/code_SI.py
- code_SI/Dilute_gas_TC.txt
- code_SI/Fluid_Constants.txt
- code_SI/RES_Parameter.txt
- code_SI/Samples_binaries.txt
- code_SI/Samples_pure_fluids.txt
- code_SI/Table_S5_SI.txt
- code_SI/Table_S6_SI.txt
