# Supplementary material for: Linking Thermal Conductivity to Equations of State Using the Residual Entropy Scaling Theory
Source: Ind Eng Chem Res. 2024 Oct 15;63(42):18160–75. doi: 10.1021/acs.iecr.4c02946 (PMC11503615; doi:10.1021/acs.iecr.4c02946)
Supplement: Supplementary file 2 — ie4c02946_si_002.zip [file ie4c02946_si_002.zip › code_SI/code_SI.py]

import CoolProp.CoolProp as CP
import numpy as np
import sys
import pandas as pd

def geometric_mean(fraction, aa):
    # example:
    # fraction = [0.2, 0.3, 0.5]
    # values = [5, 5, 6]
    if abs(np.sum(fraction)-1) > 1e-6:
        print('sum(fraction)~=1 in geometric_mean')
        sys.exit()

    ncomp = len(aa)
    aiaj = np.zeros((ncomp,ncomp))
    aa_mix = 0
    for ii in range(ncomp):
        for jj in range(ncomp):
            aiaj[ii,jj] = np.sqrt(aa[ii]*aa[jj])
            aa_mix += fraction[ii]*fraction[jj]*aiaj[ii,jj]
    return aa_mix

def get_paramters(AllMaterial):

    Fluid_Constants = pd.read_csv("Fluid_Constants.txt", delim_whitespace=True, header=0, skipinitialspace=True)
    RES_Parameter = pd.read_csv("RES_Parameter.txt", delim_whitespace=True, header=0, skipinitialspace=True)
    Dilute_Parameter = pd.read_csv('Dilute_gas_TC.txt', skipinitialspace=True,  header=1, delimiter=';')
    Len_FC = len(Fluid_Constants['Material'])

    if isinstance(AllMaterial,str):
        nfluid = 1
    else:
        nfluid = len(AllMaterial)

    parameter_N = np.zeros((nfluid,4))
    epsilon_kB_K = np.zeros(nfluid)
    sigma_nm = np.zeros(nfluid)
    Tc_K = np.zeros(nfluid)
    cp0_k0 = np.zeros(nfluid)
    cp0_k1 = np.zeros(nfluid)
    R_D = np.zeros(nfluid)
    gamma = np.zeros(nfluid)
    xi0 = np.zeros(nfluid)
    Gamma = np.zeros(nfluid)
    qDinv = np.zeros(nfluid)
    Tref = np.zeros(nfluid)
    group_n = np.zeros(nfluid)
    xita = np.zeros(nfluid)
    Tc0_N = np.zeros((nfluid,5))
    for ifluid in range(nfluid): # np.array([24]): #
        if isinstance(AllMaterial,str):
            material = AllMaterial
        else:
            material = AllMaterial[ifluid]
        for ii in range(Len_FC):
            if material.upper() == Fluid_Constants['Material'][ii].upper():
                if Fluid_Constants['Material'][ii].upper() != Fluid_Constants['Material'][ii].upper():
                    print(material + ' are not the same in Fluid_Constants.txt and RES_Parameter.txt')
                    sys.exit()
                epsilon_kB_K[ifluid] = Fluid_Constants['epsilon_kB_K'][ii]
                sigma_nm[ifluid] = Fluid_Constants['sigma_nm'][ii]
                Tc_K[ifluid] = Fluid_Constants['Tc_K'][ii]
                cp0_k0[ifluid] = Fluid_Constants['k0_cp0_JmolK'][ii]
                cp0_k1[ifluid] = Fluid_Constants['k1_cp0_JmolK'][ii]
                R_D[ifluid] = 1.02
                gamma[ifluid] = Fluid_Constants['gamma_uni'][ii]
                xi0[ifluid] = Fluid_Constants['xi0'][ii]
                Gamma[ifluid] = Fluid_Constants['Gamma'][ii]
                qDinv[ifluid] = Fluid_Constants['qDinv'][ii]
                Tref[ifluid] = Fluid_Constants['Tref'][ii]
                group_n[ifluid] = RES_Parameter['GroupN'][ii]
                xita[ifluid] = RES_Parameter['xita'][ii]
                Tc0_N[ifluid, :] = [Dilute_Parameter['n0'][ii], Dilute_Parameter['n1'][ii],Dilute_Parameter['n2'][ii], Dilute_Parameter['n3'][ii], Dilute_Parameter['n4'][ii]]
                if RES_Parameter['ind_fit'][ii] == 1:
                    parameter_N[ifluid, :] = [RES_Parameter['n1_ind'][ii], RES_Parameter['n2_ind'][ii],RES_Parameter['n3_ind'][ii], RES_Parameter['n4_ind'][ii]]
                    xita[ifluid] = 1
                else:
                    parameter_N[ifluid,:] = [RES_Parameter['n1_glb'][ii],RES_Parameter['n2_glb'][ii],RES_Parameter['n3_glb'][ii],RES_Parameter['n4_glb'][ii]]
                break
            if ii == Len_FC - 1:
                print(material + ' not found in data/Fluid_Constants.txt')
                sys.exit()
    return epsilon_kB_K, sigma_nm, parameter_N, xita, group_n, Tc0_N, Tc_K, cp0_k0, cp0_k1, R_D, gamma, xi0, Gamma, qDinv, Tref


def lambda_dilute_gas_multi_wilke_fast(lambda0, mass_kg, MoleFrac):
    ncomp = len(MoleFrac)
    fai = np.zeros((ncomp,ncomp))
    summ = np.zeros(ncomp)
    lambda_mix = 0
    for icomp in range(ncomp):
        for jcomp in range(ncomp):
            fai[icomp][jcomp] = (1 + np.sqrt(lambda0[icomp] / lambda0[jcomp]) * (mass_kg[jcomp] / mass_kg[icomp]) ** (1 / 4)) ** 2 / np.sqrt(8 * (1 + mass_kg[icomp] / mass_kg[jcomp]))
            summ[icomp] += MoleFrac[jcomp] * fai[icomp][jcomp]
        lambda_mix += MoleFrac[icomp] * lambda0[icomp] / summ[icomp]
    return lambda_mix


def Olchowy_critical_enhancement(Material, T, rho, R_D, gamma, xi0, Gamma, qDinv, Tref):
                                         # K  kg/m3 none none  m    none    m      K
    if rho == 0.0:
        return 0.0

    Tc = CP.PropsSI('Tcrit', 'T', 0, 'p', 0, 'REFPROP::' + Material)
    rhoc = CP.PropsSI('rhocrit', 'T', 0, 'p', 0, 'REFPROP::' + Material)
    if rho/rhoc >= 2 or T/Tc > 1.4 :
        return 0.0

    kB = 1.38064852e-23
    pi = 3.1415926535

    # R_D = 1.02
    nu = 0.63
    # gamma = 1.239

    eta = CP.PropsSI('V', 'T', T, 'Dmass', rho, 'REFPROP::' + Material)       # Pa s
    molemass = CP.PropsSI('molemass', 'T', 0, 'p', 0, 'REFPROP::' + Material) # kg/mol
    cp = CP.PropsSI('Cpmolar', 'T', T, 'Dmass', rho, 'REFPROP::' + Material)  # J/mol/K
    cv = CP.PropsSI('Cvmolar', 'T', T, 'Dmass', rho, 'REFPROP::' + Material)  # J/mol/K


    pc = CP.PropsSI('Pcrit', 'T', 0, 'p', 0, 'REFPROP::' + Material)  # Pa


    # Tref = 1.5 * Tc

    # rho_inc = 0.001
    # p0_T = CP.PropsSI('P', 'T', T, 'Dmass', rho, 'REFPROP::' + Material)
    # p0_T_inc = CP.PropsSI('P', 'T', T, 'Dmass', rho+rho_inc, 'REFPROP::' + Material)
    # p0_Tref = CP.PropsSI('P', 'T', Tref, 'Dmass', rho, 'REFPROP::' + Material)
    # p0_Tref_inc = CP.PropsSI('P', 'T', Tref, 'Dmass', rho+rho_inc, 'REFPROP::' + Material)
    # dpdrho_T = (p0_T_inc-p0_T)/rho_inc
    # dpdrho_Tref = (p0_Tref_inc-p0_Tref)/rho_inc

    dpdrho_T = CP.PropsSI('d(P)/d(Dmass)|T', 'T', T, 'Dmass', rho, 'REFPROP::' + Material)
    dpdrho_Tref = CP.PropsSI('d(P)/d(Dmass)|T', 'T', Tref, 'Dmass', rho, 'REFPROP::' + Material)

    kappa = cp / cv
    delta = rho / rhoc
    arg = 1 / dpdrho_T - Tref / T / dpdrho_Tref

    if arg < 0:
        return 0.0
    xi = xi0 * ((pc * rho) / (Gamma * rhoc ** 2)) ** (nu / gamma) * (arg) ** (nu / gamma)
    y = xi / qDinv
    Omega = 2 / pi * ((1 - 1 / kappa) * np.arctan(y) + y / kappa)
    Omega0 = 2 / pi * (1 - np.exp(-1 / (1 / y + (y / delta) ** 2 / 3)))
    val = kB * R_D * rho * cp * T / (eta * xi)  / (6 * pi) * (Omega - Omega0) / molemass

    return val

def Olchowy_critical_enhancement_mix(fluid_ref, MoleFrac, T, rho, R_D, gamma, xi0, Gamma, qDinv, Tref):

                                                       # K  kg/m3 none none  m    none    m      K
    if rho == 0.0:
        return 0.0
    try:

        Ncomp = len(MoleFrac)
        RefMixName = fluid_ref

        Tc = CP.PropsSI('Tcrit', 'T', 0, 'p', 0, 'REFPROP::' + RefMixName)
        rhoc = CP.PropsSI('rhocrit', 'T', 0, 'p', 0, 'REFPROP::' + RefMixName)
        if rho / rhoc >= 2 or T / Tc > 1.4:
            return 0.0

        kB = 1.38064852e-23
        pi = 3.1415926535

        # R_D = 1.02
        nu = 0.63
        # gamma = 1.239

        eta = CP.PropsSI('V', 'T', T, 'Dmass', rho, 'REFPROP::' + RefMixName)  # Pa s
        molemass = CP.PropsSI('molemass', 'T', 0, 'p', 0, 'REFPROP::' + RefMixName)  # kg/mol
        cp = CP.PropsSI('Cpmolar', 'T', T, 'Dmass', rho, 'REFPROP::' + RefMixName)  # J/mol/K
        cv = CP.PropsSI('Cvmolar', 'T', T, 'Dmass', rho, 'REFPROP::' + RefMixName)  # J/mol/K
        pc = CP.PropsSI('Pcrit', 'T', 0, 'p', 0, 'REFPROP::' + RefMixName)  # Pa

        Gamma_mix, R_D_mix, gamma_mix, xi0_mix, qDinv_mix = [0, 0, 0, 0, 0]
        for icomp in range(Ncomp):
            R_D_mix += MoleFrac[icomp] * R_D[icomp]
            gamma_mix += MoleFrac[icomp] * gamma[icomp]
            xi0_mix += MoleFrac[icomp] * xi0[icomp]
            Gamma_mix += MoleFrac[icomp] * Gamma[icomp]
            qDinv_mix += MoleFrac[icomp] * qDinv[icomp]

        Tref_Mix = 1.5 * Tc

        dpdrho_T = CP.PropsSI('d(P)/d(Dmass)|T', 'T', T, 'Dmass', rho, 'REFPROP::' + RefMixName)
        dpdrho_Tref = CP.PropsSI('d(P)/d(Dmass)|T', 'T', Tref_Mix, 'Dmass', rho, 'REFPROP::' + RefMixName)

        kappa = cp / cv
        delta = rho / rhoc
        arg = 1 / dpdrho_T - Tref_Mix / T / dpdrho_Tref

        if arg < 0:
            return 0.0
        xi = xi0_mix * ((pc * rho) / (Gamma_mix * rhoc ** 2)) ** (nu / gamma_mix) * (arg) ** (nu / gamma_mix)
        y = xi / qDinv_mix
        Omega = 2 / pi * ((1 - 1 / kappa) * np.arctan(y) + y / kappa)
        Omega0 = 2 / pi * (1 - np.exp(-1 / (1 / y + (y / delta) ** 2 / 3)))
        val = kB * R_D_mix * rho * cp * T / (eta * xi) / (6 * pi) * (Omega - Omega0) / molemass
        if val < 0:
            return 0.0
        return val
    except:
        return 0.0


def s_plus_lambda_plus(x, n1, n2, n3, n4, c):
    return n1 * (x/c) + n2 * (x/c)**1.5 + n3 * (x/c)**2 + n4 * (x/c)**2.5

def fluid_mix_name_cp(material, molefrac):
    # example:
    # Material = ["R32", "R1234yf"]
    # MoleFrac = [0.5, 0.5]
    mix_name = material[0] + '[' + str(molefrac[0]) + ']'
    ncomp = len(material)
    for ii in range(1, ncomp):
        mix_name = mix_name + '&' + material[ii] + '[' + str(molefrac[ii]) + ']'
    return mix_name

def TC_RES(fluid, MoleFrac, p_Pa, T_K):

    xitapower = np.array([1, 1.5, 2, 2.5])
    R, kB = [8.314462618, 1.380649e-23]
    N_A = R / kB
    TheEOS = "REFPROP"
    epsilon_kB_K, sigma_nm, parameter_N, xita, Group_N, Tc0_N, Tc_K, cp0_k0, cp0_k1, R_D, gamma, xi0, Gamma, qDinv, Tref = get_paramters(fluid)

    if isinstance(fluid,str):
        Purefluid = True
        fluid_ref = fluid
    else:
        Purefluid = False
        Ncomp = len(fluid)
        fluid_ref = fluid[0]
        for ii in range(1, Ncomp):
            fluid_ref = fluid_ref +'&'+fluid[ii]

    AS = CP.AbstractState(TheEOS, fluid_ref)
    if not Purefluid:
        AS.set_mole_fractions(MoleFrac)
    AS.update(CP.PT_INPUTS, p_Pa, T_K)
    MoleMass = AS.molar_mass()
    S_resi = AS.smolar_residual()
    S_plus = - S_resi / R
    rho = AS.rhomass()
    rhoN = rho / MoleMass * N_A
    mass_kg = MoleMass / N_A

    if Purefluid:

        lambda0 = (Tc0_N[0,0] * T_K**4 + Tc0_N[0,1] * T_K**3 + Tc0_N[0,2] * T_K**2 + Tc0_N[0,3]* T_K + Tc0_N[0,4])


        if p_Pa == 0:
            return lambda0, rho, S_resi, Group_N
        lambda_plus_calc = s_plus_lambda_plus(S_plus, parameter_N[0,0], parameter_N[0,1], parameter_N[0,2], parameter_N[0,3], xita)
        try:
            lambda_c = Olchowy_critical_enhancement(fluid_ref, T_K, rho, R_D, gamma, xi0, Gamma, qDinv, Tref)
        except:
            lambda_c = 0
    else:
        MoleMass_pure = np.zeros(Ncomp)
        mass_kg_pure = np.zeros(Ncomp)
        lambd0_pure = np.zeros(Ncomp)
        para_n = np.zeros(4)
        SumMass = 0
        for icomp in range(Ncomp):
            lambd0_pure[icomp] = (Tc0_N[icomp][0] * T_K ** 4 + Tc0_N[icomp][1] * T_K ** 3 + Tc0_N[icomp][2] * T_K ** 2 +
                                  Tc0_N[icomp][3] * T_K + Tc0_N[icomp][4])
            MoleMass_pure[icomp] = CP.PropsSI('molemass', 'T', 0, 'p', 0, TheEOS + '::' + fluid[icomp])
            mass_kg_pure[icomp] = MoleMass_pure[icomp] / N_A
            SumMass += MoleFrac[icomp] * MoleMass_pure[icomp]
            for ii in range(4):
                para_n[ii] += MoleFrac[icomp] * parameter_N[icomp, ii] / (xita[icomp] ** xitapower[ii])

        MassFrac = np.zeros(Ncomp)
        for icomp in range(Ncomp):
            MassFrac[icomp] = MoleFrac[icomp] * MoleMass_pure[icomp] / SumMass
        mass_kg = geometric_mean(MassFrac, MoleMass_pure) / N_A
        RefMixName = fluid_mix_name_cp(fluid, MoleFrac)
        try:
            lambda0 = CP.PropsSI('L', 'T', T_K, 'P', 0.1, 'REFPROP::' + RefMixName)
        except:
            lambda0 = lambda_dilute_gas_multi_wilke_fast(lambd0_pure, mass_kg_pure, MoleFrac)

        if p_Pa == 0:
            return lambda0, rho, S_resi, Group_N
        lambda_plus_calc = s_plus_lambda_plus(S_plus, para_n[0], para_n[1], para_n[2], para_n[3], 1)
        try:
            lambda_c = Olchowy_critical_enhancement_mix(RefMixName, MoleFrac, T_K, rho,
                                                    R_D, gamma,
                                                    xi0, Gamma,
                                                    qDinv, Tref)
        except:
            lambda_c = 0


    lambda_res = (lambda_plus_calc / S_plus ** (2 / 3)) * (rhoN ** (2 / 3) * kB * (kB * T_K / mass_kg ) ** (1 / 2)) + lambda0 + lambda_c

    return lambda_res, rho, S_resi, Group_N


if __name__ == '__main__':

    # # # # # #  Sample code for pure fluid and for table S5 in the supporting information.
    #  prepare output file
    FID_pure = open('Table_S5_SI.txt', "w")
    FID_pure.write("           Material        T/K      p/kPa    den/kg/m3  s_resi/JmolK  TC_EXP/Wm-1K-1 TC_RES TC_REF \n")
    # read sample file of pure fluid
    PureData = pd.read_csv("Samples_pure_fluids.txt", delim_whitespace=True, header=0, skipinitialspace=True)
    #  calculation for each pure fluid
    for ifluid in range(len(PureData['Material'])):
        # get input values and parameters
        p_Pa = PureData['p/kPa'][ifluid] * 1000
        T_K = PureData['T/K'][ifluid]
        #  lambda in REFPROP
        try:
            TheEOS = "REFPROP"
            AS = CP.AbstractState(TheEOS, PureData['Material'][ifluid])
            AS.update(CP.PT_INPUTS, p_Pa, T_K)
            lambda_REF = AS.conductivity ()
        except:
            lambda_REF = 0
        # lambda using RES model
        lambda_res, rho, S_resi, Group_N = TC_RES(PureData['Material'][ifluid], 1, p_Pa, T_K)
        #  save file
        FID_pure.write("%21s  %8.3f %11.6e %10.3f %10.3f %10.5f %10.5f %10.5f\n" % (PureData['Material'][ifluid], T_K, p_Pa*1e-3, rho, S_resi,
                                                                                     PureData['TC_exp/Wm-1K-1'][ifluid], lambda_res, lambda_REF))


    # # # # #  Sample code for fluid mixtures and for table S7 in the supporting information.
    #  prepare output file
    FID_bin = open('Table_S6_SI.txt', "w")
    FID_bin.write("            Comp1          Comp2    GroupN1 N2    MF1       MF2      T/K    p/kPa  den/kg/m3  s_resi/JmolK  TC_EXP/Wm-1K-1 TC_RES TC_REF \n")
    # read sample file of binary
    BinaryData = pd.read_csv("Samples_binaries.txt", delim_whitespace=True, header=0, skipinitialspace=True)
    for imix in range(len(BinaryData['Comp1'])):
        # get input values and parameters
        Mixture = [BinaryData['Comp1'][imix], BinaryData['Comp2'][imix]]
        MoleFrac = [BinaryData['MF1'][imix], BinaryData['MF2'][imix]]
        p_Pa = BinaryData['p/kPa'][imix] *1e3
        T_K = BinaryData['T/K'][imix]
        #  lambda in REFPROP
        try:
            TheEOS = "REFPROP"
            AS = CP.AbstractState(TheEOS, Mixture[0]+'&'+Mixture[1])
            AS.set_mole_fractions(MoleFrac)
            AS.update(CP.PT_INPUTS, p_Pa, T_K)
            lambda_REF = AS.conductivity()
        except:
            lambda_REF = 0
        # lambdacosity using RES model
        lambda_res, rho, S_resi, Group_N = TC_RES(Mixture,MoleFrac, p_Pa, T_K)
        #  save file
        FID_bin.write("%17s %17s %4.0f %4.0f %8.6f %8.6f %8.3f %10.6f %8.3f %8.3f %14.3f %10.5f %10.5f \n" % (
                BinaryData['Comp1'][imix], BinaryData['Comp2'][imix], Group_N[0], Group_N[1],
                BinaryData['MF1'][imix], BinaryData['MF2'][imix], BinaryData['T/K'][imix],
                BinaryData['p/kPa'][imix],rho, S_resi, BinaryData['TC_EXP/Wm-1K-1'][imix],lambda_res, lambda_REF))
