# Supplementary material for: Linking Thermal Conductivity to Equations of State Using the Residual Entropy Scaling Theory
Source: Ind Eng Chem Res. 2024 Oct 15;63(42):18160–75. doi: 10.1021/acs.iecr.4c02946 (PMC11503615; doi:10.1021/acs.iecr.4c02946)
Supplement: Supplementary file 2 — ie4c02946_si_002.zip [file ie4c02946_si_002.zip › code_SI/Samples_binaries.txt]

Comp1 Comp2 MF1 MF2 T/K p/kPa TC_EXP/Wm-1K-1
ARGON NEON  0.4 0.6 393.97  101 0.04
BENZENE C16 0.970108  0.029892  294.795 101 0.1395
BUTANE  METHANE 0.606 0.394 377.567 24131.7 0.0805
C11 C16 0.812946  0.187054  294.545 101.325 0.1367
CO2 ETHANE  0.5 0.5 318.11  1091.67344  0.0218
CO2 NITROGEN  0.335 0.665 423.134 101 0.032008
D2  HELIUM  0.2965  0.7035  303.134 101 0.140792
ETHANOL WATER 0.281115  0.718885  284.143 101 0.33
