# Supplementary material for: Linking Thermal Conductivity to Equations of State Using the Residual Entropy Scaling Theory
Source: Ind Eng Chem Res. 2024 Oct 15;63(42):18160–75. doi: 10.1021/acs.iecr.4c02946 (PMC11503615; doi:10.1021/acs.iecr.4c02946)
Supplement: Supplementary file 2 — ie4c02946_si_002.zip [file ie4c02946_si_002.zip › code_SI/Table_S6_SI.txt]

            Comp1          Comp2    GroupN1 N2    MF1       MF2      T/K    p/kPa  den/kg/m3  s_resi/JmolK  TC_EXP/Wm-1K-1 TC_RES TC_REF 
            ARGON              NEON    2    2 0.400000 0.600000  393.970 101.000000    0.866   -0.006          0.040    0.03984    0.03980 
          BENZENE               C16    4    5 0.970108 0.029892  294.795 101.000000  872.250  -52.287          0.140    0.13763    0.14823 
           BUTANE           METHANE    3    2 0.606000 0.394000  377.567 24131.700000  418.548  -18.135          0.081    0.08121    0.08616 
              C11               C16    5    5 0.812946 0.187054  294.545 101.325000  747.806  -95.556          0.137    0.13609    0.13946 
              CO2            ETHANE    3    3 0.500000 0.500000  318.110 1091.673440   16.112   -0.554          0.022    0.02172    0.02165 
              CO2          NITROGEN    3    2 0.335000 0.665000  423.134 101.000000    0.958   -0.014          0.032    0.03136    0.03132 
               D2            HELIUM    1    1 0.296500 0.703500  303.134 101.000000    0.161   -0.005          0.141    0.14785    0.14771 
          ETHANOL             WATER    7    8 0.281115 0.718885  284.143 101.000000  917.723  -70.897          0.330    0.28867    0.00000 
